# Supplementary material for: Characterization of Unique Pathological Features of COVID-Associated Coagulopathy: Studies with AC70 hACE2 Transgenic Mice Highly Permissive to SARS-CoV-2 Infection
Source: PLoS Pathog. 2024 Jun 24;20(6):e1011777. doi: 10.1371/journal.ppat.1011777 (PMC11226087; doi:10.1371/journal.ppat.1011777)
Supplement: S1 Data — (XLSX) [file ppat.1011777.s006.xlsx]

## Sheet: Fig 1A
%body weight change
	D.P.I.	D1	D2	D3	D4
AC70Tg+	G1-1	99.51	99.51	84.73	80.79
	G1-2	100.57	104.55	92.61	80.11
	G1-3	100	103.98	86.36	75
	G1-4	99.1453	97.8632	89.7436	83.3333
	G1-5	101.293	97.8448	90.5172	82.3276
	G1-6	97.235	96.7742	90.7834	76.4977
	G1-7	98.1567	100	91.2442	78.8018
	G1-8	103.941	99.0148	91.6256	81.7734
AC70Tg-	G2-1	97.16	99.43	100	100.57
	G2-2	101.97	104.93	100.99	103.94
	G2-3	101.05	102.63	99.47	95.79
	G2-4	99.13	100.44	96.51	97.38

## Sheet: Fig 1C
		AC70Tg+								AC70Tg-
		G1-1	G1-2	G1-3	G1-4	G1-5	G1-6	G1-7	G1-8	G2-1	G2-2	G2-3	G2-4
	Lung	5.678	5.459	4.491	5.41	5.56	5.21	4.57	4.55	0	0	0	0
	Brain	5.23	7.699	7.716	6.4	7.16	7.4	7.18	7.14	0	0	0	0
	Liver	0	0	0	0					0	0	0	0
	Spleen	0	0	0	0					0	0	0	0
	Kidney	0	0	0	0					0	0	0	0
	Heart	0	0	0	0					0	0	0	0
	Small GI	0	0	0	0					0	0	0	0
	Large GI	0	0	0	0					0	0	0	0

## Sheet: Fig 1D
SARS-CoV-2 E gene		Fold change
	Lung	70450.1	19951
	Brain	724807	4.47684e+06	2335287
	Liver	251.3	15.3	166.1
	Spleen	187.4	0.8	12.8
	Kidney	77.8	4.6	200.3
	Heart	184042	3.9	82642.8
	Small GI	2.2	0.4	0.2
	Large GI	6.2	8	3.3

## Sheet: Fig 3A
WBC
Animal No	D-6	D+1	D+2	D+3
1	8.14	8.14	10.48	1.08
2	6.26	4.86	6.72	1.04
3	9.76	5.26	2.44	3.94
4	8.68	7.22	3.9	0.72
5	10.34	6.42	2.08	5.32
6	6.5	4.26	9.08	3.02
7	8.5	3.88	3.62	1.2
8	14.48	6.72	3.36	1.22
9	10.28	8.56	7.04	3.38
10			7.36	4.3

## Sheet: Fig 3B
LY
Animal No	D-6	D+1	D+2	D+3
1	6.52	2.89	2.41	0.32
2	4.87	3.63	1.28	0.52
3	8.01	3.46	0.48	1.99
4	7.03	5.28	1.44	0.18
5	7.17	4.41	0.66	1.71
6	5.3	2.91	3.25	0.77
7	6.45	2.37	1.22	0.47
8	10.76	4.88	1.03	0.31
9	8.06	5.79	2.35	0.99
10			2.3	0.64

## Sheet: Fig 3C
NEU
Animal No	D-6	D+1	D+2	D+3
1	1.06	1.55	7.77	0.62
2	1.14	0.96	5.28	0.44
3	1.55	1.27	1.87	0.09
4	1.4	1.63	2.07	0.49
5	3.02	1.9	1.33	3.05
6	1.04	1.16	4.75	1.83
7	1.8	1.39	2.24	0.56
8	2.7	1.56	1.95	0.83
9	2	2.21	3.75	1.78
10			3.49	3.46

## Sheet: Fig 3D
NLR
Animal No	D-6	D+1	D+2	D+3
1	0.163	0.536	3.224	1.938
2	0.234	0.264	4.4	0.846
3	0.194	0.367	3.9	0.045
4	0.1999	0.309	1.39	2.722
5	0.421	0.431	2.015	1.784
6	0.196	0.399	1.47	2.377
7	0.279	0.586	1.836	1.191
8	0.251	0.32	1.893	2.677
9	0.248	0.382	1.596	1.798
10			1.517	5.406

## Sheet: Fig 3E
PLT
Animal No	D-6	D+1	D+2	D+3
1	585	244	846	1006
2	732	306	851	1204
3	292	414	742	834
4	199	452	373	1123
5	352	726	135	965
6	798	278	641	981
7	140	294	314	683
8	804	423	306	1042
9	682	391	720	843
10	259		524	840

## Sheet: Fig 3F
EO
Animal No	D-6	D+1	D+2	D+3
1	0.21	0.02	0.05	0.05
2	0.09	0.12	0.01	0.02
3	0.04	0.25	0.02	0.16
4	0.07	0.15	0.16	0.02
5	0.04	0.02	0.01	0.26
6	0.04	0.07	0.59	0.2
7	0.07	0.03	0.07	0.07
8	0.48	0.16	0.17	0.01
9	0.06	0.24	0.5	0.3
10			0.54	0.02

## Sheet: Fig 3G
BA
Animal No	D-6	D+1	D+2	D+3
1	0.06	0.01	0.01	0.02
2	0.04	0.04	0	0.01
3	0.01	0.07	0.01	0.16
4	0.04	0.03	0.05	0
5	0.02	0.01	0.01	0.04
6	0.01	0.01	0.22	0.08
7	0.01	0.01	0.03	0.05
8	0.13	0.02	0.1	0
9	0.02	0.03	0.17	0.15
10			0.31	0.01

[truncated: 16 more sheets: Fig 3H, Fig 3I, Fig 3J, Fig 3K, Fig 4A, Fig 4B, Fig 4C, Fig 4D&E, Fig 5A, Fig 5B, Fig 6A, Fig 6B, Fig 6C, Fig 6D, Fig S1, Fig S2]
